# Supplementary material for: Eye Movement Desensitization and Reprocessing versus Cognitive Behavior Therapy for Treating Post-Traumatic Stress Disorder: A Systematic Review and Meta-Analysis
Source: Int J Environ Res Public Health. 2022 Dec 15;19(24):16836. doi: 10.3390/ijerph192416836 (PMC9778888; doi:10.3390/ijerph192416836)
Supplement: Supplementary file 1 [file ijerph-19-16836-s001.zip]

Archive with 1 entries (1 files):
- ijerph-2062319-supplementary.pdf
